# Supplementary material for: Comparison of Peripheral and Central Schizophrenia Biomarker Profiles
Source: PLoS One. 2012 Oct 30;7(10):e46368. doi: 10.1371/journal.pone.0046368 (PMC3484150; doi:10.1371/journal.pone.0046368)
Supplement: Table S2 — Extended results of the ANCOVA analysis. Excel file. (XLSX) [file pone.0046368.s004.xlsx]

## Sheet: Sheet1
		Covariate					Correlation lifetime antipsychotics		Correlation duration of illness
	SwissProt/ Pubchem ID	Age	Sex	pH	PMI	Hb	r	p	r	p	ANCOVA p value	ANCOVA q value	ANCOVA inc Hb	ANCOVA Hb q value
Adiponectin	Q15848					*	0.10336	0.554611	0.0442621	0.803703	0.0378591	0.401333	0.057077	0.467488
Alpha-2 Macroglobulin	PO1023				*	*	-0.133714	0.443804	-0.0568853	0.749311	0.0872401	0.497405	0.0289467	0.452622
C Reactive Protein	P02741						0.36	0.0386147	0.334389	0.0532451	0.0167858	0.2924	0.0266774	0.452622
Cancer Antigen 125	Q8WX17						-0.447	0.0480024	0.0157499	0.947454	0.037092	0.401333	0.0477567	0.454196
Cancer Antigen 19-9	Q9BXJ9						-0.220488	0.203094	0.0390834	0.826297	0.0129124	0.2924	0.0162958	0.44725
CgA	P10645				*		-0.467	0.00469708	0.00802065	0.964092	0.017188	0.2924	0.0267328	0.452622
Cortisol	5754						0.0183742	0.919161	-0.124556	0.54435	0.0012962	0.172	0.00252101	0.278542
FGF-4	P08620			*			-0.0130256	0.961814	0.267115	0.241783	0.0164128	0.2924	0.018202	0.44725
Glutathione S-Transferase alpha (GST-alpha)	PO8263						0.00421787	0.980815	-0.0238918	0.893308	0.104039	0.497405	0.0495887	0.454196
HCC-4	O15467			*			0.107057	0.54046	0.0911477	0.608184	0.00690786	0.2924	0.00531856	0.304931
IFN-gamma	P01579						-0.0640583	0.723218	0.0452673	0.802477	0.00683789	0.2924	0.0082159	0.353284
IgE	P01854			*			-0.285504	0.209646	0.0827418	0.700703	0.0422711	0.401333	0.0528135	0.454196
MIP-1beta	P13236						0.108198	0.536126	-0.0944569	0.595167	0.0502814	0.441217	0.0345185	0.454196
MMP-1	P03956						0.00409583	0.984157	0.0208289	0.916215	0.00524553	0.2924	0.00323886	0.278542
Prostatic Acid Phosphatase	P15309						0.31348	0.0666916	0.37	0.0312741	0.0407495	0.401333	0.0491782	0.454196
Pulmonary and Activation-Regulated Chemokine (PARC)	P55774					*	0.43	0.00991011	0.0901217	0.612244	0.0389896	0.401333	0.068669	0.52458
Resistin	Q9HD89						0.203101	0.241933	0.231038	0.188628	0.0281144	0.401333	0.042975	0.454196
Thrombopoietin	P40225	*				*	0.152778	0.388358	0.0682208	0.701453	0.0147184	0.2924	0.0107042	0.368224
TIMP-1	P01033						0.184543	0.288568	0.341	0.0482013	0.0329557	0.401333	0.0454298	0.454196
VCAM-1	P19320		*		*	*	0.140576	0.42055	-0.0325248	0.855108	0.0293136	0.401333	0.0444538	0.454196
VEGF	P15692			*	*		-0.371	0.0283795	-0.329031	0.0574213	0.0155724	0.2924	0.0241851	0.452622
Table S2. Columns 2-6 indicate signficant effects of the covariates. For lifetime antipsychotic dose, Pearson correlations are shown. P and q values before and after inclusion of Hb as a covariate are also shown.
